# Supplementary material for: Identification of the High-Affinity Potassium Transporter Gene Family in Perennial Ryegrass (Lolium perenne) and Its Potential Role in Salt Stress
Source: Genes (Basel). 2025 Nov 7;16(11):1341. doi: 10.3390/genes16111341 (PMC12652100; doi:10.3390/genes16111341)
Supplement: Supplementary file 1 [file genes-16-01341-s001.zip]

Archive with 1 entries (1 files):
- genes-3894233-supplementary.pdf
